# Supplementary material for: The role of radiotherapy for pancreatic malignancies: a population-based analysis of the SEER database
Source: Clin Transl Oncol. 2021 Jul 4;24(1):76–83. doi: 10.1007/s12094-021-02671-0 (PMC8732853; doi:10.1007/s12094-021-02671-0)
Supplement: Supplementary file 2 — Supplementary file2 (XLSX 38 KB) [file 12094_2021_2671_MOESM2_ESM.xlsx]

## Sheet: TableS1 Distribution
Table S1 The baseline characteristics of patients with pancreatic carcinoma between surgery group and sugery plus radiotherapy group
		Before matching			After matching
		S Group	S+R Group	P-value	S group	S+R group	P-value
N		21295	8954		1150	1150
Follow-up	Median±SD	31.21 ± 37.04	30.93 ± 33.72	0.538	22.86 ± 16.27	25.99 ± 17.53	<0.001
Age				<0.001			0.017
	0-19	93 ( 0.44%)	5 ( 0.06%)		0	0
	20-44	1390 ( 6.53%)	357 ( 3.99%)		29 (2.52%)	26 (2.26%)
	45-64	7999 (37.56%)	4259 (47.57%)		491 (42.70%)	559 (48.61%)
	65-84	11282 (52.98%)	4288 (47.89%)		630 (54.78%)	565 (49.13%)
	≥85	531 ( 2.49%)	45 ( 0.50%)		0	0
Race				<0.001			0.287
	White	17338 (81.42%)	7430 (82.98%)		952 (82.78%)	940 (81.74%)
	Black	2093 ( 9.83%)	878 ( 9.81%)		116 (10.09%)	111 (9.65%)
	Other	1787 ( 8.39%)	636 ( 7.10%)		77 (6.70%)	97 (8.43%)
	NA	77 ( 0.36%)	10 ( 0.11%)		5 (0.43%)	2 (0.17%)
Gender				<0.001			0.802
	Male	10606 (49.81%)	4695 (52.43%)		603 (52.43%)	597 (51.91%)
	Female	10689 (50.19%)	4259 (47.57%)		547 (47.57%)	553 (48.09%)
Diagnosis Year				<0.001			1
	1991-1998	240 ( 1.13%)	189 ( 2.11%)		0	0
	1999-2006	5658 (26.57%)	3390 (37.86%)		0	0
	2007-2016	15397 (72.30%)	5375 (60.03%)		1150	1150
Primary Site				<0.001			0.827
	Head	12348 (57.99%)	6646 (74.22%)		858 (74.61%)	857 (74.52%)
	Body and tail	5828 (27.37%)	1398 (15.61%)		198 (17.22%)	187 (16.26%)
	Pancreat	1468 ( 6.89%)	310 ( 3.46%)		31 (2.70%)	28 (2.43%)
	Overlap	1042 ( 4.89%)	387 ( 4.32%)		49 (4.26%)	59 (5.13%)
	Pancreatic duct	232 ( 1.09%)	127 ( 1.42%)		5 (0.43%)	7 (0.61%)
	Other	377 ( 1.77%)	86 ( 0.96%)		9 (0.78%)	12 (1.04%)
Grade				0.286			0.773
	I	1390 ( 6.53%)	581 ( 6.49%)		216 (18.78%)	204 (17.74%)
	II	2544 (11.95%)	1131 (12.63%)		395 (34.35%)	392 (34.09%)
	III	3072 (14.43%)	1317 (14.71%)		478 (41.57%)	499 (43.39%)
	IV	402 ( 1.89%)	149 ( 1.66%)		61 (5.30%)	55 (4.78%)
	NA	13887 (65.21%)	5776 (64.51%)		0	0
ICD-O-3				<0.001			0.131
	Adenocarcinoma/carcinoma	7974 (37.45%)	4920 (54.95%)		549 (47.74%)	558 (48.52%)
	Infiltrating duct carcinoma	5635 (26.46%)	2967 (33.14%)		480 (41.74%)	466 (40.52%)
	Neuroendocrine neoplasms	4597 (21.59%)	160 ( 1.79%)		36 (3.13%)	25 (2.17%)
	Adenosquamous carcinoma/squamous	258 ( 1.21%)	91 ( 1.02%)		21 (1.83%)	14 (1.22%)
	Carcinoma/8010	402 ( 1.89%)	70 ( 0.78%)		4 (0.35%)	4 (0.35%)
	Neoplasm/8000	193 ( 0.91%)	24 ( 0.27%)		1 (0.09%)	1 (0.09%)
	Mesenchymal tumours	96 ( 0.45%)	8 ( 0.09%)		3 (0.26%)	0 (0.00%)
	Mucinous adenocarcinoma	895 ( 4.20%)	343 ( 3.83%)		30 (2.61%)	37 (3.22%)
	Other	1245 ( 5.85%)	371 ( 4.14%)		26 (2.26%)	45 (3.91%)
AJCC 7th stage				<0.001			<0.001
	I	2519 (11.83%)	234 ( 2.61%)		33 (2.87%)	80 (6.96%)
	II	6009 (28.22%)	2680 (29.93%)		996 (86.61%)	959 (83.39%)
	III	320 ( 1.50%)	274 ( 3.06%)		101 (8.78%)	82 (7.13%)
	IV	839 ( 3.94%)	88 ( 0.98%)		20 (1.74%)	29 (2.52%)
	NA	11608 (54.51%)	5678 (63.41%)
AJCC 7th T				<0.001			<0.001
	T0-1	1509 ( 7.09%)	105 ( 1.17%)		10 (0.87%)	36 (3.13%)
	T2	1736 ( 8.15%)	329 ( 3.67%)		59 (5.13%)	119 (10.35%)
	T3	5987 (28.11%)	2549 (28.47%)		971 (84.43%)	909 (79.04%)
	T4	412 ( 1.93%)	295 ( 3.29%)		110 (9.57%)	86 (7.48%)
	NA/TX	11651 (54.71%)	5676 (63.39%)
AJCC 7th N				<0.001			<0.001
	N0	4805 (22.56%)	1099 (12.27%)		246 (21.39%)	375 (32.61%)
	N1	4917 (23.09%)	2183 (24.38%)		904 (78.61%)	775 (67.39%)
	NA	11573 (54.35%)	5672 (63.35%)
AJCC 7th M				<0.001			0.194
	M0	9041 (42.46%)	3219 (35.95%)		1130 (98.26%)	1121 (97.48%)
	M1	839 ( 3.94%)	88 ( 0.98%)		20 (1.74%)	29 (2.52%)
	NA	11415 (53.60%)	5647 (63.07%)		0	0
Surgery T				<0.001			0.141
	Local,25,30,	5286 (24.82%)	1152 (12.87%)		139 (12.09%)	157 (13.65%)
	Regeion,35,36,37	12196 (57.27%)	6321 (70.59%)		774 (67.30%)	793 (68.96%)
	Total,40,60,80,90	3015 (14.16%)	1085 (12.12%)		175 (15.22%)	139 (12.09%)
	Extended,70	798 ( 3.75%)	396 ( 4.42%)		62 (5.39%)	61 (5.30%)
Surgery N				<0.001			0.158
	No/biopsy	1925 ( 9.04%)	310 ( 3.46%)		45 (3.91%)	31 (2.70%)
	1-3	1895 ( 8.90%)	606 ( 6.77%)		59 (5.13%)	71 (6.17%)
	≥4	14737 (69.20%)	6350 (70.92%)		1046 (90.96%)	1048 (91.13%)
	NA	2738 (12.86%)	1688 (18.85%)
Chemotherapy				<0.001			0.725
	No	12971 (60.91%)	632 ( 7.06%)		36 (3.13%)	39 (3.39%)
	Yes	8324 (39.09%)	8322 (92.94%)		1114 (96.87%)	1111 (96.61%)
Survival Status				<0.001			0.055
	Alive	8065 (37.87%)	2050 (22.89%)		388 (33.74%)	432 (37.57%)
	Dead	13230 (62.13%)	6904 (77.11%)		762 (66.26%)	718 (62.43%)
S,surgery;S+R surgery+radiotherapy

## Sheet: TableS2 multivariate
Table S2 The univariate and multivarite analyais of the patients with pancreatic carcinoma						0
	Before matching			After matching
	Univariate	Multivariate		Univariate	Multivariate
Age
0-19	1	1
20-44	4.74 (2.46, 9.15) <0.0001	4.54(2.35, 8.79) <0.00001		1
45-64	9.57 (4.98, 18.40) <0.0001	6.31(3.27, 12.17) <0.00001		1.18 (0.82, 1.70) 0.3801
65-84	13.52 (7.03, 25.99) <0.0001	7.86(4.08, 15.13) <0.00001		1.44 (1.00, 2.07) 0.0498
≥85	18.72 (9.68, 36.21) <0.0001	10.31(5.31, 20.01) <0.00001
Gender
Male	1	1		1
Female	0.93 (0.90, 0.95) <0.0001	0.92 (0.90, 0.95) <0.0001		1.00 (0.90, 1.10) 0.9290
Race
White	1			1
Black	1.00(0.95, 1.05) 0.94809	1.1 (1.05, 1.15) <0.0001		0.97 (0.81, 1.15) 0.6911
Other	0.85(0.81, 0.90) <0.00001	0.93 (0.88, 0.98) 0.0079		0.79 (0.65, 0.97) 0.0276
NA	0.19(0.11, 0.33) <0.00001	0.36 (0.21, 0.64) <0.0001		1.74 (0.65, 4.65) 0.2683
Diagnosis of year
1991-1998	1	1
1999-2006	0.82 (0.75, 0.91) 0.0002	0.88 (0.80, 0.98) 0.0046
2007-2016	0.62 (0.56, 0.68) <0.0001	0.78(0.69, 0.87) <0.0001
Primary site
Head	1	1		1
Body and tail	0.59 (0.57, 0.61) <0.0001	0.95 (0.90, 0.99) 0.0388		1.03 (0.90, 1.18) 0.6709
Pancreat	0.80 (0.75, 0.85) <0.0001	1.02 (0.96, 1.10) 0.5373		0.82 (0.59, 1.15) 0.2510
Overlap	0.81 (0.75, 0.86) <0.0001	1.10 (1.02, 1.17) 0.0143		1.08 (0.85, 1.38) 0.5274
Pancreatic duct	0.91 (0.81, 1.02) 0.0919	0.78 (0.69, 0.88) 0.0003		0.71 (0.35, 1.42) 0.3349
Other	0.42 (0.37, 0.48) <0.0001	0.85 (0.74, 0.98) 0.0268		0.88 (0.48, 1.59) 0.6683
ICD-O-3
Adenocarcinoma/carcinoma	1	1		1	1
Infiltrating duct carcinoma	0.95 (0.92, 0.98) 0.0023	0.99(0.96, 1.03) 0.70164		0.98 (0.88, 1.09) 0.7203	0.98 (0.88, 1.09) 0.6559
Neuroendocrine neoplasms	0.16 (0.15, 0.17) <0.0001	0.17 (0.16, 0.19) <0.00001		0.34 (0.21, 0.55) <0.0001	0.22 (0.13, 0.36) <0.0001
Adenosquamous carcinoma/squamous	1.20 (1.06, 1.35) 0.0032	1.21 (1.07, 1.36) 0.00262		1.24 (0.82, 1.87) 0.3160	1.22 (0.80, 1.86) 0.3488
Carcinoma/8010	0.54 (0.49, 0.61) <0.0001	0.48 (0.43, 0.53) <0.00001		1.49 (0.67, 3.32) 0.3326	1.40 (0.62, 3.16) 0.4224
Neoplasm/8000	0.50 (0.42, 0.59) <0.0001	0.45 (0.38, 0.53) <0.00001		0.59 (0.08, 4.22) 0.6012	0.55 (0.08, 3.96) 0.5571
Mesenchymal tumours	0.45 (0.35, 0.59) <0.0001	0.46 (0.35, 0.60) <0.00001		4.50 (1.45, 14.02) 0.0094	4.57 (1.44, 14.48) 0.0098
Mucinous adenocarcinoma	0.59 (0.55, 0.63) <0.0001	0.58 (0.54, 0.62) <0.00001		0.64 (0.46, 0.90) 0.0112	0.68 (0.48, 0.96) 0.0266
Other	0.52 (0.49, 0.56) <0.0001	0.56 (0.52, 0.60) <0.00001		0.61 (0.44, 0.84) 0.0023	0.65 (0.46, 0.90) 0.0090
Grade
I	1			1
II	1.06 (0.99, 1.13) 0.0923			1.11 (0.96, 1.29) 0.1525
III	0.99 (0.93, 1.06) 0.8200			1.08 (0.94, 1.25) 0.2878
IV	0.97 (0.86, 1.09) 0.5945			0.85 (0.64, 1.11) 0.2344
Na	1.03 (0.97, 1.09) 0.3369
AJCC 7th stage
I	1	1		1	1
II	3.96 (3.64, 4.30) <0.00001	1.31(1.15, 1.50) 0.00005		2.26 (1.67, 3.07) <0.0001	1.13 (0.75, 1.70) 0.5601
III	5.03 (4.44, 5.69) <0.00001	1.73(1.31, 2.28) 0.00010		2.91 (2.06, 4.11) <0.0001	1.37 (0.56, 3.38) 0.4918
IV	4.82 (4.31, 5.38) <0.00001	2.53(2.17, 2.95) <0.00001		2.55 (1.61, 4.06) <0.0001	2.03 (1.13, 3.62) 0.0173
NA	4.31 (3.98, 4.67) <0.00001	0.92(0.63, 1.32) 0.64521
AJCC 7th T
T0-1	1	1		1	1
T2	2.10 (1.85, 2.39) <0.0001	1.49(1.31, 1.71) <0.00001		2.26 (1.29, 3.95) 0.0045	2.09 (1.18, 3.69) 0.0110
T3	4.64 (4.15, 5.18) <0.0001	1.70(1.47, 1.96) <0.00001		3.30 (1.95, 5.59) <0.0001	2.58 (1.45, 4.56) 0.0012
T4	5.80 (5.05, 6.66) <0.0001	1.67 (1.28, 2.18) 0.00016		4.10 (2.37, 7.12) <0.0001	2.74 (1.04, 7.23) 0.0421
NA/TX	4.84 (4.34, 5.40) <0.0001	1.85 (1.31, 2.63) 0.00052
AJCC 7th N
N0	1	1		1	1
N1	2.24 (2.13, 2.35) <0.0001	1.48(1.40, 1.56) <0.00001		1.60 (1.41, 1.80) <0.0001	1.55 (1.35, 1.77) <0.0001
NA	2.15 (2.06, 2.25) <0.0001	1.85(1.48, 2.30) <0.00001
AJCC 7th M
M0	1	1		1	1
M1	1.54 (1.42, 1.67) <0.0001	1		1.15 (0.80, 1.64) 0.4490	1
NA	1.39 (1.34, 1.43) <0.0001	0.97 (0.79, 1.19) 0.73912
Surgery T
Local (25/30)	1	1		1	1
Regeion (35/36/37)	1.76 (1.69, 1.83) <0.0001	1.05 (1.00, 1.11) 0.05113		0.96 (0.82, 1.12) 0.5851	0.95 (0.78, 1.16) 0.6309
Total (40/60/80/90)	1.80 (1.71, 1.89) <0.0001	1.20 (1.13, 1.27) <0.00001		1.11 (0.91, 1.35) 0.2933	1.07 (0.86, 1.34) 0.5235
Extended (70)	1.77 (1.64, 1.91) <0.0001	1.05 (0.97, 1.14) 0.27092		0.96 (0.73, 1.26) 0.7761	0.99 (0.73, 1.33) 0.9412
Surgery N
None/ biopsy	1	1		1	1
1-3	1.14 (1.06, 1.23) 0.0005	0.91 (0.84, 0.98) 0.01608		0.78 (0.55, 1.10) 0.1498	0.74 (0.52, 1.06) 0.0991
≥4	1.35 (1.27, 1.43) <0.0001	0.81 (0.76, 0.87) <0.00001		0.78 (0.59, 1.04) 0.0886	0.70 (0.52, 0.94) 0.0181
NA	1.72 (1.61, 1.84) <0.0001	0.93 (0.87, 1.00) 0.05796
R/S
S	1	1		1	1
S+R	1.18 (1.14, 1.21) <0.0001	0.88 (0.85, 0.91) <0.00001		0.82 (0.74, 0.91) 0.0002	0.89 (0.80, 0.99) 0.0249
Chemotherapy
No	1	1		1	1
Yes	1.29 (1.25, 1.33) <0.0001	0.82 (0.79, 0.85) <0.00001		0.66 (0.50, 0.87) 0.0034	0.54 (0.40, 0.72) <0.0001

## Sheet: Table S3  stratified-head
Table S3 Stratified assay of combination histologic type and clinicopathologic features (pancreatic head)
			Before matching						After matching
		ICD-O-3	S group		R+S group		P-value		S group		R+S group		P-value
			n	median (95%CI)	n	median (95%CI)			n	median (95%CI)	n	median (95%CI)
AJCC7th stage	I	Adenocarcinoma/carcinoma	5645	15 (15-16)	3804	21 (20-22)	<0.0001		14	na(14-na)	22	38(20-na)	0.7882
		Infiltrating duct carcinoma	4016	17 (16-18)	2220	21 (21-22)	<0.0001		6	na(52-na)	23	na(18-na)	0.5684
		Adenosquamous carcinoma,squamous	127	11 (8-14)	39	19 (13-34)	0.0119
	II	Adenocarcinoma/carcinoma	5465	15 (14-15)	3729	21 (20-22)	<0.0001		374	23(20-25)	367	23(20-28)	0.1278
		Infiltrating duct carcinoma	3861	16 (16-17)	2167	21 (20-22)	<0.0001		333	22(19-24)	305	25(23-30)	0.0276
		Adenosquamous carcinoma,squamous	124	11 (8-14)	38	19 (13-36)	0.012
	III	Adenocarcinoma/carcinoma	93	13(10-16)	107	25(20-30)	<0.0001		23	11(7-23)	33	24(17-32)	0.058*
		Infiltrating duct carcinoma	73	16(11-20)	58	20(19-23)	0.0098		29	16(11-31)	17	20(19-na)	0.1353
		Adenosquamous carcinoma,squamous	1	5(na)	4	12(6-na)	0.045
	IV	Adenocarcinoma/carcinoma	170	8(6-9)	23	16(12-39)	0.005		6	19(12-na)	7	12(8-na)	0.6481
		Infiltrating duct carcinoma	91	12(9-15)	13	17(10-na)	0.112		1	na	4	12.5(5-na)	0.2994
		Adenosquamous carcinoma,squamous	na
AJCC7th T stage	T1	Adenocarcinoma/carcinoma	111	31 (27-42)	30	38 (36-na)	0.0795		5	33(33-na)	11	38(36-na)	0.89
		Infiltrating duct carcinoma	97	46 (39-na)	24	na (21-na)	0.8887		2	na	7	na	0.593
		Adenosquamous carcinoma,squamous	na
	T2	Adenocarcinoma/carcinoma	221	20 (17-25)	113	29 (22-38)	0.0494		21	26(14-na)	33	32(22-65)	0.75
		Infiltrating duct carcinoma	184	21 (18-26)	81	27 (21-39)	0.074		10	50(12-na)	43	27(18-54)	0.6994
		Adenosquamous carcinoma,squamous	5	na	1	na
	T3	Adenocarcinoma/carcinoma	1809	17 (16-18)	1037	24 (23-27)	<0.0001		364	23(20-26)	352	23(19-26)	0.24
		Infiltrating duct carcinoma	1656	18 (16-19)	756	25 (23-27)	<0.0001		328	22(19-24)	282	25(22-29)	0.0676*
		Adenosquamous carcinoma,squamous	44	11 (9-14)	12	29 (10-na)	0.0008
	T4	Adenocarcinoma/carcinoma	115	12 (9-15)	112	24 (19-30)	<0.0001		28	12(7-23)	33	24(17-32)	0.0022
		Infiltrating duct carcinoma	75	16 (11-20)	58	20 (19-23)	0.0171		29	16(11-31)	20	20(19-na)	0.1353
		Adenosquamous carcinoma,squamous	1	5 (5-na)	4	12.5 (na)	0.0455
AJCC7th N stage	N0	Adenocarcinoma/carcinoma	773	25 (22-28)	419	30 (26-36)	0.0016		96	35(28-46)	124	25(20-39)	0.2828
		Infiltrating duct carcinoma	592	27 (23-30)	237	32 (27-40)	0.0305		44	50(23-na)	95	47(29-na)	0.7998
		Adenosquamous carcinoma,squamous	13	12 (10-na)	6	29 (19-na)	0.0107
	N1	Adenocarcinoma/carcinoma	1494	16 (15-16)	874	24 (22-26)	<0.0001		322	20(18-23)	305	23(19-27)	0.0203
		Infiltrating duct carcinoma	1423	16 (15-17)	685	23 (21-25)	<0.0001		325	20(17-24)	255	23(20-26)	0.085*
		Adenosquamous carcinoma,squamous	37	9 (8-14)	11	16 (16-na)	0.0135
Surgery T	Local	Adenocarcinoma/carcinoma	179	11(9-13)	83	16(14-23)	0.0314		6	18(11-na)	13	18(11-na)	0.1873
		Infiltrating duct carcinoma	45	13(9-20)	25	19(13-na)	0.0371		5	18(10-na)	6	18(13-na)	0.7467
		Adenosquamous carcinoma,squamous	na
	Regeion	Adenocarcinoma/carcinoma	4337	16(15-16)	3077	21(20-22)	<0.0001		318	23(20-26)	339	25(21-30)	0.1045
		Infiltrating duct carcinoma	3312	17(16-18)	1864	22(21-23)	<0.0001		300	23(19-25)	296	25(22-32)	0.028
		Adenosquamous carcinoma,squamous	102	12(9-15)	35	16(12-34)	0.05
	Total	Adenocarcinoma/carcinoma	839	13(12-14)	444	20(19-22)	<0.0001		68	20(15-32)	50	21(18-32)	0.7831
		Infiltrating duct carcinoma	462	16(14-18)	227	20(18-23)	0.0303		45	17(13-24)	31	26(21-46)	0.0958
		Adenosquamous carcinoma,squamous	15	7(5-na)	3	63(29-na)	0.0579
	Extent	Adenocarcinoma/carcinoma	290	16(13-19)	200	21(18-25)	0.0023		26	18(11-na)	27	21(17-na)	0.5662
		Infiltrating duct carcinoma	197	16(12-20)	104	20(17-29)	0.0018		19	33(18-na)	16	16(17-na)	0.8307
		Adenosquamous carcinoma,squamous	4	10(6-na)	1	19(na)	0.2994
Surgery N	No/biopsy	Adenocarcinoma/carcinoma	318	9 (7-11)	145	16 (15-21)	<0.0001		21	16(3-na)	15	21(12-na)	0.9891
		Infiltrating duct carcinoma	67	13 (11-19)	23	19 (13-30)	0.8157		7	na(3-na)	3	15(3-na)	0.5915
		Adenosquamous carcinoma,squamous	na
	1-3	Adenocarcinoma/carcinoma	349	13 (13-16)	231	20 (16-23）	0.0013		21	25(13-34)	25	30(17-na)	0.3343
		Infiltrating duct carcinoma	203	16(12-19）	117	21 (17-23）	0.078		8	21(16-na)	14	19(7-na)	0.7069
		Adenosquamous carcinoma,squamous	5	5 (5-na)	3	16 (16-na)	0.0296
	≥4	Adenocarcinoma/carcinoma	4051	17（16-18）	2606	23（22-24）	<0.0001		376	23(2-25)	389	23(20-28)	0.1654
		Infiltrating duct carcinoma	3414	18 (17-19)	1782	22 (21-24)	<0.0001		354	22(19-24)	332	25(23-30)	0.009
		Adenosquamous carcinoma,squamous	111	12 (9-15)	25	23 (13-na)	0.0263
Chemotherapy	No	Adenocarcinoma/carcinoma	2832	11 (10-12)	244	16 (14-19)	<0.0001		11	5(3-na)	8	15(9-na)	0.21
		Infiltrating duct carcinoma	1802	12 (11-13)	121	16 (13-20)	0.019		9	7(4-na)	7	17(5-na)	0.2247
		Adenosquamous carcinoma,squamous	59	9 (6-21)	3	19 (5-na)	0.7384
	Yes	Adenocarcinoma/carcinoma	2813	20 (19-21)	3560	21 (20-22)	0.0001		407	23(20-25)	421	24(21-28)	0.1338
		Infiltrating duct carcinoma	2214	21 (20-22)	2099	22 (21-23)	0.059		360	23(19-25)	342	25(23-30)	0.0202
		Adenosquamous carcinoma,squamous	68	12 (9-15)	36	16 (13-34)	0.0027
S,surgery,S+R surgery+radiotherapy.* overall survival time within 24 months was statistically significance(p<0.05)

## Sheet: TableS4 stratified head
Table S4 Stratified assay of combination histologic type and clinicopathologic features (pancreatic body/tail)
			Before matching						After matching
		ICD-O-3	S group		R+S group		P-value		S group		R+S group		P-value
			n	median (95%CI)	n	median (95%CI)			n	median (95%CI)	n	median (95%CI)
AJCC7th stage	I	Adenocarcinoma/carcinoma	1316	15 (14-17)	643	21 (19-23)	<0.0001		7	na(13-na)	5	na(15-na)	0.8661
		Infiltrating duct carcinoma	1078	17 (16-19)	486	22 (20-26)	0.0007		2	na(13-na)	7	51(17-na)	0.2477
		Adenosquamous carcinoma,squamous	102	12 (8-17)	37	17 (12-40)	0.2324
	II	Adenocarcinoma/carcinoma	1210	14 (13-15)	620	21 (19-23)	<0.0001		63	22(16-27)	59	21(15-32)	0.8561
		Infiltrating duct carcinoma	966	16 (15-17)	460	22 (20-25)	<0.0001		68	20(16-34)	59	24(18-47)	0.234
		Adenosquamous carcinoma,squamous	98	12 (8-17)	37	17 (12-40)	0.183
	III	Adenocarcinoma/carcinoma	31	14(9-36)	33	25(18-na)	0.0487		13	13(7-na)	13	na(15-na)	0.0503*
		Infiltrating duct carcinoma	28	9.5(5-18)	14	22(17-38)	0.0096		7	15(6-na)	7	17(13-na)	0.6763
		Adenosquamous carcinoma,squamous	5	8(4-na)	1	na	0.1386
	IV	Adenocarcinoma/carcinoma	98	8.56-10()	11	18(13-na)	0.1193		4	12(9-na)	2	13(13-na)	0.5826
		Infiltrating duct carcinoma	52	12(7-16)	5	13(12-na)	0.6337		4	12(9-na)	2	13(13-na)	0.5826
		Adenosquamous carcinoma,squamous	na
AJCC7th T stage	T1	Adenocarcinoma/carcinoma	60	na	8	na			2	na	2	na	na
		Infiltrating duct carcinoma	46	56 (39-na)	19	38 (23-na)	0.3139		na	na	na	na	na
		Adenosquamous carcinoma,squamous	na
	T2	Adenocarcinoma/carcinoma	91	26 (19-31)	31	27 (15-na)	0.9475		8	23(15-na)	8	12(8-na)	0.071*
		Infiltrating duct carcinoma	103	30 (22-37)	26	45 (29-na)	0.29		8	44(41-na)	7	47(11-na)	0.3176
		Adenosquamous carcinoma,squamous	na
	T3	Adenocarcinoma/carcinoma	384	15 (14-18)	163	25 (22-34)	<0.0001		62	21(16-27)	56	22(16-32)	0.9253
		Infiltrating duct carcinoma	401	18 (16-22)	156	23 (18-29)	0.0568		63	18(14-26)	55	23(18-41)	0.2295
		Adenosquamous carcinoma,squamous	45	16 (12-27)	14	23 (19-na)	0.3015
	T4	Adenocarcinoma/carcinoma	50	10 (8-20)	38	25 (18-na)	0.0103		15	14(7-na)	13	na(16-na)	0.0869*
		Infiltrating duct carcinoma	35	10 (7-18)	24	22 (17-38)	0.0424		2	na	2	na	na
		Adenosquamous carcinoma,squamous	6	na	1
AJCC7th N stage	N0	Adenocarcinoma/carcinoma	295	26 (21-30)	107	30 (23-49)	0.2811		33	21(16-na)	36	34(18-na)	0.5142
		Infiltrating duct carcinoma	288	29 (25-33)	92	29 (24-42)	0.4721		19	32(21-na)	33	42(24-na)	0.9744
		Adenosquamous carcinoma,squamous	34	12 (8-26)	7	40 (17-na)	0.1765
	N1	Adenocarcinoma/carcinoma	293	14 (12-16)	132	23 (20-33)	<0.0001		54	16(11-23)	43	17(13-25)	0.9567
		Infiltrating duct carcinoma	296	16 (15-19)	133	22 (18-28)	0.0166		60	16(15-26)	43	18(14-27)	0.705
		Adenosquamous carcinoma,squamous	25	21 (9-na)	8	23 (20-na)	0.5478
Surgery T	Local	Adenocarcinoma/carcinoma	712	16(15-18)	366	23(20-27)	0.0003		41	21(15-38)	48	23(18-43)	0.6292
		Infiltrating duct carcinoma	621	18(16-22)	304	23(20-27)	0.0067		41	21(13-38)	42	21(17-47)	0.7001
		Adenosquamous carcinoma,squamous	52	11(8-22)	21	18(13-na)	0.0648
	Regeion	Adenocarcinoma/carcinoma	356	16(13-18)	170	19(17-22)	0.0702		27	13(10-na)	21	13(11-45)	0.9118
		Infiltrating duct carcinoma	342	17(15-19)	132	22(18-25)	0.2685		25	19(16-na)	22	24(17-na)	0.4885
		Adenosquamous carcinoma,squamous	29	10(7-36)	11	17(9-na)	0.913
	Total	Adenocarcinoma/carcinoma	219	14(11-16)	89	21(17-26)	0.1192		16	23(12-na)	6	34(26-na)	0.1154
		Infiltrating duct carcinoma	96	16(11-21)	41	23(18-55)	0.0347		8	22(11-na)	10	38(16-na)	0.2838
		Adenosquamous carcinoma,squamous	16	16(4-48)	3	5(3-na)	0.3648
	Extent	Adenocarcinoma/carcinoma	29	12(8-23)	18	15(13-52)	0.4331		3	na(2-na)	4	13(8-na)	0.2903
		Infiltrating duct carcinoma	19	16(8-na)	9	13(120-na)	0.7696		5	11(10-na)	2	17(17-na)	0.4244
		Adenosquamous carcinoma,squamous	6	17(12-na)	2	12(11-na)	0.3065
Surgery N	No/biopsy	Adenocarcinoma/carcinoma	127	10 (9-12)	44	19 (15-35)	0.0334		6	68(68-na)	6	na	0.1341
		Infiltrating duct carcinoma	45	11 (8-21)	17	22 (12-na)	0.1386		4	15(8-na)	3	47(na)	0.042
		Adenosquamous carcinoma,squamous	9	na	1
	1-3	Adenocarcinoma/carcinoma	132	15 (12-21)	71	15 (13-23)	0.4247		8	23(15-na)	7	12(12-na)	0.7349
		Infiltrating duct carcinoma	90	15 (11-20)	39	25 (17-65)	0.0301		6	23(11-na)	4	41(13-na)	0.3278
		Adenosquamous carcinoma,squamous	11	na	2
	≥4	Adenocarcinoma/carcinoma	892	18 (16-20)	426	23 (21-27)	0.0002		73	21(15-23)	66	22(16-32)	0.6582
		Infiltrating duct carcinoma	870	19 (17-22)	383	23 (21-27)	0.0314		69	19(16-33)	69	22(18-35)	0.526
		Adenosquamous carcinoma,squamous	73	12 (8-22)	27	18 (13-40)	0.5958
Chemotherapy	No	Adenocarcinoma/carcinoma	645	11 (10-14)	49	11 (10-16)	0.3932		3	2(2-na)	4	15(11-na)	0.01
		Infiltrating duct carcinoma	474	11 (10-14)	29	16 (12-26)	0.8305		2	na	1	na	na
		Adenosquamous carcinoma,squamous	52	8 (6-12)	4	8.5 (3-na)	0.606
	Yes	Adenocarcinoma/carcinoma	671	18 (16-20)	594	22 (20-24)	0.0009		84	21(15-23)	75	22(17-32)	0.753
		Infiltrating duct carcinoma	604	22 (20-25)	457	23 (21-27)	0.3589		77	19(15-33)	75	23(18-38)	0.2347
		Adenosquamous carcinoma,squamous	50	16 (13-36)	33	17 (13-40)	0.572
S,surgery,S+R surgery+radiotherapy,* overall survival time within 24 months was statistically significance(p<0.05)

## Sheet: TableS5 radioherapy subset
Table S5 The correaltion in OS to sequence of surgery and radiotherapy and radio source
subgroup	n	median (95%CI)	Survival rate （%）
			3 month	6 month	12 month	24 month	36 month	60 month
S+R	7644	21 (20-22)	99	93	74	44	29	20
R+S	1099	25 (23-27)	99	96	81	50	35	20
R+S+R	76	26 (20-32)	97	95	85	51	32	19
S+IORT + RT	23	15 (9-21)	96	87	60	28	19	14
S+IORT	40	17 (11-23)	85	85	66	39	30	24
S+R, sequence unknown	46	16 (12-20)	98	91	59	26	19	13
S,surgery;R,radiotherapy;IORT , intra operation radiotherapy
